# Supplementary material for: Impact of combined plaque structural stress and wall shear stress on coronary plaque progression, regression, and changes in composition
Source: Eur Heart J. 2019 Mar 25;40(18):1411–22. doi: 10.1093/eurheartj/ehz132 (PMC6503452; doi:10.1093/eurheartj/ehz132)
Supplement: Supplementary Data [file ehz132_supp.zip]

Archive with 10 entries (9 files):
- ehz132-suppl_data/
- ehz132-suppl_data/ehz132_Supplemental_Figure_3.tiff
- ehz132-suppl_data/ehz132_Supplemental_Figure_4.tiff
- ehz132-suppl_data/ehz132_Supplemental_Figure_5.tiff
- ehz132-suppl_data/ehz132_Supplemental_Figure_6.tiff
- ehz132-suppl_data/ehz132_Supplemental_Figure_7.tiff
- ehz132-suppl_data/ehz132_Supplemental_Figure_8.tiff
- ehz132-suppl_data/ehz132_Supplemental_Figure_1.tiff
- ehz132-suppl_data/ehz132_Supplemental_Figure_2.tiff
- ehz132-suppl_data/ehz132_Supplemental_Methods_Results_and_Tables_R2.docx
